# Supplementary material for: Diffusion-guided 4D microprinting of soft microactuators
Source: Nat Commun. 2026 May 14;17:6427. doi: 10.1038/s41467-026-73035-x (PMC13376197; doi:10.1038/s41467-026-73035-x)
Supplement: Supplementary file 13 — Source Data [file 41467_2026_73035_MOESM13_ESM.xlsx]

## Sheet: Fig.4b
		Description: Thermal actuation behavior of the freestanding LCN microstrip was evaluated from 20 to 230 °C by measuring its deformation. n = 3 refers to Data Set 1–Data Set 3, which represent repeated measurements of the same sample.
		Laser writting power	Fig. 4b
		22 mW		Measurement of three data (mm)						Length (mm)		Shrinkage strain (%)
			Increase Temperature	Data Set 1	Data Set 1_Shrinkage strain (%)	Data Set 2	Data Set 2_Shrinkage strain (%)	Data Set 3	Data Set 3_Shrinkage strain (%)	Average	Standard Deviation	Average	Standard Deviation
			20	54.237	0	54.471	0	53.649	0	54.119	0.423514	0	0
			30	54.237	0	54.471	0	53.649	0	54.119	0.423514	0	0
			40	54.237	0	54.471	0	53.649	0	54.119	0.423514	0	0
			50	54.237	0	54.471	0	53.649	0	54.119	0.423514	0	0
			60	54.237	0	54.471	0	53.649	0	54.119	0.423514	0	0
			70	54.237	0	54.471	0	53.649	0	54.119	0.423514	0	0
			80	54.237	0	54.471	0	53.649	0	54.119	0.423514	0	0
			90	54.237	0	54.471	0	53.649	0	54.119	0.423514	0	0
			100	54.237	0	54.471	0	53.649	0	54.119	0.423514	0	0
			110	54.237	0	54.471	0	53.649	0	54.119	0.423514	0	0
			120	52.225	3.70964	52.237	4.10126	51.449	4.10073	51.9703	0.451528	3.97026	0.225947
			130	52.225	3.70964	52.237	4.10126	51.344	4.29645	51.9353	0.512145	4.03494	0.29883
			140	51.695	4.68684	51.173	6.0546	50.401	6.05417	51.0897	0.651013	5.59754	0.789552
			150	51.059	5.85947	50.641	7.03126	49.877	7.03089	50.5257	0.599381	6.63969	0.676427
			160	49.435	8.85373	49.79	8.59356	49.039	8.59289	49.4213	0.375686	8.68025	0.150404
			170	48.729	10.1554	48.797	10.4166	48.096	10.3506	48.5407	0.386591	10.3075	0.135788
			180	46.928	13.476	47.237	13.2805	46.524	13.2808	46.8963	0.357553	13.3459	0.112829
			190	45.763	15.624	45.641	16.2105	45.371	15.4299	45.5917	0.200602	15.7566	0.406371
			200	44.915	17.1875	45.18	17.0568	44.428	17.1876	44.841	0.381422	17.1437	0.0755202
			210	44.915	17.1875	45.109	17.1871	44.428	17.1876	44.8173	0.350848	17.1874	0.000271996
			220	44.915	17.1875	45.109	17.1871	44.114	17.7729	44.7127	0.527456	17.3808	0.338098
			230	44.915	17.1875	45.109	17.1871	44.114	17.7729	44.7127	0.527456	17.3808	0.338098

## Sheet: Fig.4c
			Description: Mechanical stability and repeatability of the LCN micro-actuator were evaluated during thermal cycling from RT to 200 °C and back to RT. n = 3 refers to Data Set 1–Data Set 3, which represent repeated measurements of the same sample.
			RT = Room tamperature
			Laser writting power
			22 mW	Fig. 4c
						Measurement of three data (mm)						Length (mm)		Shrinkage strain (%)
				Temperature	Number of laser switching events	Data Set 1	Data Set 1_Shrinkage strain (%)	Data Set 2	Data Set 2_Shrinkage strain (%)	Data Set 3	Data Set 3_Shrinkage strain (%)	Average	Standard Deviation	Average	Standard Deviation
				RT	0	54.379	0	54.167	0	54.298	0	54.2813	0.106978	0	0
				200	1	44.809	17.5987	44.583	17.6934	45.109	16.9233	44.8337	0.263866	17.405	0.419983
				RT	2	54.379	0	54.062	0.193845	54.298	0	54.2463	0.164695	0.0644789	0.111916
				200	3	44.915	17.4038	45	16.9236	45.109	16.9233	45.008	0.0972471	17.0838	0.277328
				RT	4	54.237	0.26113	54.167	0	54.298	0	54.234	0.0655515	0.0872	0.150764
				200	5	44.915	17.4038	45	16.9236	45.109	16.9233	45.008	0.0972471	17.0838	0.277328
				RT	6	54.343	0.066202	54.167	0	54.02	0.511989	54.1767	0.161717	0.192823	0.278461
				200	7	44.915	17.4038	44.583	17.6934	45.109	16.9233	44.869	0.266	17.3399	0.388998
				RT	8	54.237	0.26113	54.062	0.193845	54.298	0	54.199	0.122503	0.151679	0.13558
				200	9	44.915	17.4038	44.792	17.3076	45.109	16.9233	44.9387	0.15982	17.2116	0.254241
				RT	10	54.237	0.26113	54.167	0	54.298	0	54.234	0.0655515	0.0872	0.150764
				200	11	44.597	17.9886	45	16.9236	45.005	17.1148	44.8673	0.234129	17.343	0.56777
				RT	12	54.237	0.26113	54.167	0	54.298	0	54.234	0.0655515	0.0872	0.150764
				200	13	44.915	17.4038	45	16.9236	45.109	16.9233	45.008	0.0972471	17.0838	0.277328
				RT	14	54.237	0.26113	54.167	0	54.298	0	54.234	0.0655515	0.0872	0.150764
				200	15	44.809	17.5987	44.479	17.8854	45.109	16.9233	44.799	0.315119	17.4689	0.49399
				RT	16	54.237	0.26113	54.167	0	54.298	0	54.234	0.0655515	0.0872	0.150764
				200	17	44.915	17.4038	45	16.9236	45.109	16.9233	45.008	0.0972471	17.0838	0.277328
				RT	18	54.237	0.26113	54.062	0.193845	54.298	0	54.199	0.122503	0.151679	0.13558
				200	19	44.915	17.4038	45	16.9236	45.109	16.9233	45.008	0.0972471	17.0838	0.277328
				RT	20	54.237	0.26113	54.167	0	54.298	0	54.234	0.0655515	0.0872	0.150764
				200	21	44.809	17.5987	45	16.9236	45.109	16.9233	44.9727	0.151856	17.1489	0.389869
				RT	22	54.237	0.26113	54.167	0	54.298	0	54.234	0.0655515	0.0872	0.150764
				200	23	44.915	17.4038	45	16.9236	45.109	16.9233	45.008	0.0972471	17.0838	0.277328
				RT	24	54.131	0.456058	54.167	0	54.298	0	54.1987	0.0878882	0.152293	0.263305

## Sheet: Fig.6bc
				Description:The transient deformation curves were used to evaluate the response time required for the suspended LCN microstrip to reach its maximum bending deformation under different laser excitation powers in Fig. 6b, and the recovery time required to return to its initial state after laser turn-off in Fig. 6c. The deformation was recorded at 60 frames per second, corresponding to a temporal re…
				Power	3.1 mW													Supplementary Fig. 6b		Supplementary Fig. 6c
				Shrinkage strain	s	Data Set 1_Up	Normalization	Data Set 1_Down	Normalization	Data Set 1_Up	Normalization	Data Set 1_Down	Normalization	Data Set 1_Up	Normalization	Data Set 1_Down	Normalization	Average_open	Standard Deviation	Averge_close	Standard Deviation
				1	0	56.836	0	55.339	2.63389	56.836	0	55.295	2.71131	56.25	0	54.688	2.77689	0	0	2.70736	0.071579
				2	0.0167	56.055	1.37413	55.599	2.17644	55.794	1.83335	55.599	2.17644	55.295	1.69778	54.818	2.54578	1.63508	0.23594	2.29955	0.213239
				3	0.0334	55.404	2.51953	56.055	1.37413	55.404	2.51953	56.771	0.114364	54.774	2.624	54.818	2.54578	2.55435	0.0603159	1.34476	1.21597
				4	0.0501	55.404	2.51953	56.055	1.37413	55.295	2.71131	56.771	0.114364	54.948	2.31467	56.25	0	2.51517	0.198357	0.496164	0.762487
				5	0.0668	55.339	2.63389	56.771	0.114364	55.273	2.75002	56.771	0.114364	54.948	2.31467	56.25	0	2.56619	0.225433	0.0762428	0.0660282
				6	0.0835	55.339	2.63389	56.771	0.114364	55.339	2.63389	56.771	0.114364	54.753	2.66133	56.25	0	2.64304	0.0158421	0.0762428	0.0660282
				Power	4.6 mW													Supplementary Fig. 6b		Supplementary Fig. 6c
				Shrinkage strain	s	Data Set 1_Up	Normalization	Data Set 1_Down	Normalization	Data Set 1_Up	Normalization	Data Set 1_Down	Normalization	Data Set 1_Up	Normalization	Data Set 1_Down	Normalization	Average_open	Standard Deviation	Averge_close	Standard Deviation
				1	0	56.315	0	53.385	5.20288	56.337	0	53.255	5.47065	56.055	0	52.93	5.57488	0	0	5.41614	0.1919
				2	0.0167	55.273	1.85031	53.451	5.08568	55.469	1.54073	53.255	5.47065	55.729	0.581572	53.125	5.22701	1.3242	0.661502	5.26111	0.194738
				3	0.0334	53.646	4.73941	55.729	1.04058	53.778	4.54231	56.12	0.385182	54.492	2.78833	54.167	3.36812	4.02335	1.07409	1.59796	1.56764
				4	0.0501	53.32	5.3183	56.25	0.115422	53.385	5.2399	56.12	0.385182	53.06	5.34297	55.924	0.233699	5.30039	0.0538195	0.244768	0.13522
				5	0.0668	53.385	5.20288	56.315	0	53.32	5.35527	56.12	0.385182	52.93	5.57488	55.924	0.233699	5.37768	0.187012	0.206294	0.194048
				6	0.0835	53.225	5.48699	56.315	0	53.225	5.5239	56.12	0.385182	52.93	5.57488	55.924	0.233699	5.52859	0.0441319	0.206294	0.194048
				Power	5.7 mW													Supplementary Fig. 6b		Supplementary Fig. 6c
				Shrinkage strain	s	Data Set 1_Up	Normalization	Data Set 1_Down	Normalization	Data Set 1_Up	Normalization	Data Set 1_Down	Normalization	Data Set 1_Up	Normalization	Data Set 1_Down	Normalization	Average_open	Standard Deviation	Averge_close	Standard Deviation
				1	0	55.924	0	51.823	7.33317	56.12	0	51.953	7.42516	56.25	0	51.997	7.56089	0	0	7.43974	0.114559
				2	0.0167	55.013	1.629	52.799	5.58794	54.818	2.32003	52.018	7.30934	54.167	3.70311	51.997	7.56089	2.55071	1.05612	6.81939	1.07386
				3	0.0334	53.906	3.60847	54.883	1.86145	52.734	6.0335	52.734	6.0335	52.669	6.36622	51.997	7.56089	5.33606	1.50536	5.15195	2.95021
				4	0.0501	52.018	6.98448	55.794	0.232458	52.083	7.19351	55.816	0.541696	52.474	6.71289	54.08	3.85778	6.96363	0.24099	1.54398	2.00977
				5	0.0668	52.083	6.86825	55.924	0	52.083	7.19351	55.99	0.231646	52.018	7.52356	56.25	0	7.19511	0.327656	0.0772155	0.133741
				6	0.0835	51.758	7.4494	55.924	0	52.018	7.30934	55.99	0.231646	52.083	7.408	56.25	0	7.38891	0.0719541	0.0772155	0.133741
				Power	7.3 mW													Supplementary Fig. 6b		Supplementary Fig. 6c
				Shrinkage strain	s	Data Set 1_Up	Normalization	Data Set 1_Down	Normalization	Data Set 1_Up	Normalization	Data Set 1_Down	Normalization	Data Set 1_Up	Normalization	Data Set 1_Down	Normalization	Average_open	Standard Deviation	Averge_close	Standard Deviation
				1	0	56.337	0	47.049	16.4865	56.163	0	47.396	15.6099	56.25	0	47.005	16.4356	0	0	16.1773	0.492047
				2	0.0167	54.948	2.46552	48	14.7984	51.997	7.41769	47.483	15.455	54.427	3.24089	47.309	15.8951	4.3747	2.66367	15.3829	0.551882
				3	0.0334	51.563	8.474	48.872	13.2506	48.438	13.7546	47.743	14.9921	48.611	13.5804	47.309	15.8951	11.9364	2.99975	14.7126	1.34422
				4	0.0501	47.309	16.025	49.479	12.1732	47.743	14.9921	47.917	14.6823	48.003	14.6613	47.331	15.856	15.2261	0.711322	14.2371	1.88133
				5	0.0668	47.361	15.9327	56.337	0	47.569	15.3019	55.99	0.308032	47.309	15.8951	52.951	5.86489	15.7099	0.353844	2.05764	3.30077
				6	0.0835	47.135	16.3338	56.337	0	47.569	15.3019	56.163	0	47.135	16.2044	55.99	0.462222	15.9467	0.562182	0.154074	0.266864
				Power	8.7 mW													Supplementary Fig. 6b		Supplementary Fig. 6c
				Shrinkage strain	s	Data Set 1_Up	Normalization	Data Set 1_Down	Normalization	Data Set 1_Up	Normalization	Data Set 1_Down	Normalization	Data Set 1_Up	Normalization	Data Set 1_Down	Normalization	Average_open	Standard Deviation	Averge_close	Standard Deviation
				1	0	56.337	0	45.673	18.9289	56.076	0	45.833	18.2663	55.99	0	45.747	18.2943	0	0	18.4965	0.374753
				2	0.0167	53.451	5.12274	45.747	18.7976	54.08	3.55946	45.833	18.2663	55.382	1.08591	45.747	18.2943	3.25604	2.03545	18.4527	0.298983
				3	0.0334	45.747	18.7976	47.917	14.9458	49.479	11.7644	55.903	0.30851	46.354	17.2102	47.396	15.3492	15.9241	3.68878	10.2012	8.56965
				4	0.0501	45.747	18.7976	56.25	0.154428	46.354	17.3372	55.903	0.30851	45.747	18.2943	48	14.2704	18.143	0.741867	4.91111	8.10575
				5	0.0668	45.747	18.7976	56.337	0	45.833	18.2663	55.903	0.30851	45.747	18.2943	51.432	8.14074	18.4527	0.298983	2.81642	4.61358
				6	0.0835	45.747	18.7976	56.337	0	46.007	17.956	55.903	0.30851	45.573	18.6051	55.859	0.23397	18.4529	0.440966	0.180827	0.160974

## Sheet: Fig.6ef
				Description:Representative optical micrograph of a stag beetle–inspired LCN microgripper under laser excitation (laser on), illustrating the definition of the jaw-opening angle Φ (Fig. 6d). The transient jaw-opening curves in Fig. 6e and Fig. 6f were used to evaluate the response time required for the microgripper to reach its maximum jaw-opening angle under different laser excitation powers and …
				Power	4 mW													Supplementary Fig. 6e		Supplementary Fig. 6f
				Shrinkage strain	s	Data Set 1_Up	Normalization	Data Set 1_Down	Normalization	Data Set 1_Up	Normalization	Data Set 1_Down	Normalization	Data Set 1_Up	Normalization	Data Set 1_Down	Normalization	Average_open	Standard Deviation	Averge_close	Standard Deviation
				1	0	-3.752	0	12.189	15.941	-3.457	0	12.493	15.95	-3.601	0	12.575	16.176	0	0	16.0223	0.133155
				2	0.0167	-1.042	2.71	8.005	11.757	-1.803	1.654	12.117	15.574	-2.454	1.147	11.911	15.512	1.837	0.797408	14.281	2.18607
				3	0.0334	2.806	6.558	1.264	5.016	4.485	7.942	6.442	9.899	1.245	4.846	2.925	6.526	6.44867	1.55089	7.147	2.50003
				4	0.0501	6.652	10.404	-2.99	0.762	9.324	12.781	-2.231	1.226	7.684	11.285	-1.245	2.356	11.49	1.20169	1.448	0.819861
				5	0.0668	12.189	15.941	-3.705	0.047	12.047	15.504	-2.271	1.186	11.57	15.171	-3.225	0.376	15.5387	0.386169	0.536333	0.586183
				6	0.0835	12.127	15.879	-3.759	-0.007	12.381	15.838	-2.444	1.013	12.246	15.847	-3.225	0.376	15.8547	0.0215484	0.460667	0.515244
				Power	5.7 mW													Supplementary Fig. 6e		Supplementary Fig. 6f
				Shrinkage strain	s	Data Set 1_Up	Normalization	Data Set 1_Down	Normalization	Data Set 1_Up	Normalization	Data Set 1_Down	Normalization	Data Set 1_Up	Normalization	Data Set 1_Down	Normalization	Average_open	Standard Deviation	Averge_close	Standard Deviation
				1	0	-2.454	0	26.73	29.184	-2.553	0	26.567	29.12	-2.353	0	26.39	28.743	0	0	29.0157	0.238295
				2	0.0167	-0.83	1.624	26.735	29.189	2.842	5.395	26.565	29.118	2.583	4.936	6.259	8.612	3.985	2.05753	22.3063	11.8597
				3	0.0334	9.605	12.059	26.732	29.186	11.646	14.199	12.2	14.753	11.646	13.999	-1.672	0.681	13.419	1.18203	14.8733	14.2529
				4	0.0501	20.247	22.701	24.158	26.612	20.61	23.163	0.735	3.288	22.797	25.15	-1.672	0.681	23.6713	1.30123	10.1937	14.2783
				5	0.0668	26.217	28.671	-2.49	-0.036	25.084	27.637	-2.5	0.053	25.364	27.717	-1.672	0.681	28.0083	0.575278	0.232667	0.39081
				6	0.0835	26.217	28.671	-2.822	-0.368	26.376	28.929	-2.5	0.053	26.73	29.083	-1.672	0.681	28.8943	0.208176	0.122	0.527893
				Power	7.9 mW													Supplementary Fig. 6e		Supplementary Fig. 6f
				Shrinkage strain	s	Data Set 1_Up	Normalization	Data Set 1_Down	Normalization	Data Set 1_Up	Normalization	Data Set 1_Down	Normalization	Data Set 1_Up	Normalization	Data Set 1_Down	Normalization	Average_open	Standard Deviation	Averge_close	Standard Deviation
				1	0	-2.968	0	39.472	42.44	-2.261	0	40.305	42.566	-2.883	0	39.903	42.786	0	0	42.5973	0.175115
				2	0.0167	3.652	6.62	39.6	42.568	-1.146	1.115	39.316	41.577	-1.66	1.223	38.089	40.972	2.986	3.1476	41.7057	0.805742
				3	0.0334	27.288	30.256	36.957	39.925	1.201	3.462	39.207	41.468	2.564	5.447	19.708	22.591	13.055	14.9295	34.6613	10.4816
				4	0.0501	39.857	42.825	9.593	12.561	11.136	13.397	16.96	19.221	25.514	28.397	-1.602	1.281	28.2063	14.7149	11.021	9.06861
				5	0.0668	40.068	43.036	-2.121	0.847	37.424	39.685	-1.975	0.286	38.179	41.062	-2.37	0.513	41.261	1.68434	0.548667	0.282196
				6	0.0835	39.174	42.142	-3.705	-0.737	40.774	43.035	-2.231	0.03	39.765	42.648	-2.37	0.513	42.6083	0.44782	-0.0646667	0.630354
				Power	13.8 mW													Supplementary Fig. 6e		Supplementary Fig. 6f
				Shrinkage strain	s	Data Set 1_Up	Normalization	Data Set 1_Down	Normalization	Data Set 1_Up	Normalization	Data Set 1_Down	Normalization	Data Set 1_Up	Normalization	Data Set 1_Down	Normalization	Average_open	Standard Deviation	Averge_close	Standard Deviation
				1	0	-2.045	0	63.435	65.48	-2.017	0	62.85	64.867	-2.045	0	62.809	64.854	0	0	65.067	0.357728
				2	0.0167	37.304	39.349	61.095	63.14	-0.785	1.232	58.815	60.832	0	2.045	55.896	57.941	14.2087	21.776	60.6377	2.60494
				3	0.0334	58.374	60.419	-1.228	0.817	5.819	7.836	4.971	6.988	58.036	60.081	8.354	10.399	42.7787	30.2617	6.068	4.8568
				4	0.0501	62.042	64.087	-2.526	-0.481	48.468	50.485	-0.818	1.199	62.042	64.087	-2.015	0.03	59.553	7.85312	0.249333	0.861209
				5	0.0668	63.066	65.111	-2.526	-0.481	64.537	66.554	-2.017	0	63.048	65.093	-2.015	0.03	65.586	0.838361	-0.150333	0.286758
				6	0.0835	62.354	64.399	-2.526	-0.481	63.435	65.452	-2.017	0	62.87	64.915	-2.015	0.03	64.922	0.526535	-0.150333	0.286758
				Power	19.2 mW													Supplementary Fig. 6e		Supplementary Fig. 6f
				Shrinkage strain	s	Data Set 1_Up	Normalization	Data Set 1_Down	Normalization	Data Set 1_Up	Normalization	Data Set 1_Down	Normalization	Data Set 1_Up	Normalization	Data Set 1_Down	Normalization	Average_open	Standard Deviation	Averge_close	Standard Deviation
				1	0	-1.631	0	70.921	72.552	-0.807	0	73.53	74.337	-1.202	0	73.168	74.37	0	0	73.753	1.04023
				2	0.0167	59.808	61.439	42.537	44.168	1.292	2.099	70.543	71.35	2.545	3.747	71.428	72.63	22.4283	33.7943	62.716	16.0758
				3	0.0334	71.184	72.815	0	1.631	28.842	29.649	1.273	2.08	45	46.202	2.99	4.192	49.5553	21.7775	2.63433	1.36753
				4	0.0501	71.565	73.196	-3.705	-2.074	71.854	72.661	-0.849	-0.042	71.932	73.134	-1.2	0.002	72.997	0.292631	-0.704667	1.18608
				5	0.0668	71.999	73.63	-3.705	-2.074	73.686	74.493	-0.849	-0.042	72.646	73.848	-1.2	0.002	73.9903	0.448761	-0.704667	1.18608
				6	0.0835	70.454	72.085	-3.705	-2.074	73.153	73.96	-0.849	-0.042	73.187	74.389	-1.2	0.002	73.478	1.22529	-0.704667	1.18608

## Sheet: Fig.7b
			Description: Recorded over repeated heating/switching events (up to 24) for structures printed at 16, 22, and 28 mW. n = 3 refers to Data Set 1–Data Set 3, representing repeated measurements of the same sample.
			RT = Room tamperature
			Laser writting power	Supplementary Fig. 7b
			16 mW			Measurement of three data (mm)						Length (mm)		Shrinkage strain (%)
				Temperature	Number of laser switching events	Data Set 1	Data Set 1_Shrinkage strain (%)	Data Set 2	Data Set 2_Shrinkage strain (%)	Data Set 3	Data Set 3_Shrinkage strain (%)	Average	Standard Deviation	Average	Standard Deviation
				RT	0	52.684	0	52.5	0	52.628	0	52.604	0.0943186	0	0
				200	1	43.22	17.9637	42.917	18.2533	43.334	17.6598	43.157	0.21552	17.9587	0.296795
				RT	2	52.648	0.0683319	52.5	0	52.628	0	52.592	0.0802994	0.022812	0.0394515
				200	3	43.22	17.9637	42.917	18.2533	43.021	18.2545	43.0527	0.153962	18.157	0.167565
				RT	4	52.684	0	52.5	0	52.523	0.199514	52.569	0.100255	0.0665349	0.115189
				200	5	43.114	18.1649	43.33	17.4667	42.916	18.4541	43.12	0.207065	18.029	0.507622
				RT	6	52.26	0.804798	52.5	0	52.628	0	52.4627	0.186819	0.268674	0.464651
				200	7	43.22	17.9637	42.812	18.4533	42.903	18.4788	42.9783	0.214178	18.2984	0.290303
				RT	8	52.648	0.0683319	52.5	0	52.628	0	52.592	0.0802994	0.022812	0.0394515
				200	9	43.22	17.9637	43.33	17.4667	43.439	17.4603	43.3297	0.1095	17.6305	0.288826
				RT	10	52.542	0.269532	52.5	0	52.628	0	52.5567	0.0652482	0.0899805	0.155614
				200	11	43.22	17.9637	43.33	17.4667	43.439	17.4603	43.3297	0.1095	17.6305	0.288826
				RT	12	52.401	0.537165	52.5	0	52.628	0	52.5097	0.113808	0.179327	0.310132
				200	13	43.22	17.9637	43.33	17.4667	43.439	17.4603	43.3297	0.1095	17.6305	0.288826
				RT	14	52.436	0.470731	52.5	0	52.628	0	52.5213	0.0977616	0.157149	0.271777
				200	15	43.22	17.9637	43.33	17.4667	43.439	17.4603	43.3297	0.1095	17.6305	0.288826
				RT	16	52.436	0.470731	52.5	0	52.628	0	52.5213	0.0977616	0.157149	0.271777
				200	17	43.22	17.9637	43.33	17.4667	43.439	17.4603	43.3297	0.1095	17.6305	0.288826
				RT	18	52.542	0.269532	52.396	0.198095	52.628	0	52.522	0.117286	0.155882	0.139638
				200	19	43.326	17.7625	43.33	17.4667	43.439	17.4603	43.365	0.0641171	17.5633	0.172675
				RT	20	52.542	0.269532	52.5	0	52.628	0	52.5567	0.0652482	0.0899805	0.155614
				200	21	43.114	18.1649	43.125	17.8571	43.439	17.4603	43.226	0.184545	17.8275	0.353248
				RT	22	52.401	0.537165	52.292	0.39619	52.628	0	52.4403	0.171419	0.31113	0.278504
				200	23	43.22	17.9637	42.812	18.4533	43.439	17.4603	43.157	0.318212	17.9587	0.496539
				RT	24	52.542	0.269532	52.5	0	52.628	0	52.5567	0.0652482	0.0899805	0.155614
			Laser writting power
			22 mW	Supplementary Fig. 7b
						Measurement of three data (mm)						Length (mm)		Shrinkage strain (%)
				Temperature	Number of laser switching events	Data Set 1	Data Set 1_Shrinkage strain (%)	Data Set 2	Data Set 2_Shrinkage strain (%)	Data Set 3	Data Set 3_Shrinkage strain (%)	Average	Standard Deviation	Average	Standard Deviation
				RT	0	54.379	0	54.167	0	54.298	0	54.2813	0.106978	0	0
				200	1	44.809	17.5987	44.583	17.6934	45.109	16.9233	44.8337	0.263866	17.405	0.419983
				RT	2	54.379	0	54.062	0.193845	54.298	0	54.2463	0.164695	0.0644789	0.111916
				200	3	44.915	17.4038	45	16.9236	45.109	16.9233	45.008	0.0972471	17.0838	0.277328
				RT	4	54.237	0.26113	54.167	0	54.298	0	54.234	0.0655515	0.0872	0.150764
				200	5	44.915	17.4038	45	16.9236	45.109	16.9233	45.008	0.0972471	17.0838	0.277328
				RT	6	54.343	0.066202	54.167	0	54.02	0.511989	54.1767	0.161717	0.192823	0.278461
				200	7	44.915	17.4038	44.583	17.6934	45.109	16.9233	44.869	0.266	17.3399	0.388998
				RT	8	54.237	0.26113	54.062	0.193845	54.298	0	54.199	0.122503	0.151679	0.13558
				200	9	44.915	17.4038	44.792	17.3076	45.109	16.9233	44.9387	0.15982	17.2116	0.254241
				RT	10	54.237	0.26113	54.167	0	54.298	0	54.234	0.0655515	0.0872	0.150764
				200	11	44.597	17.9886	45	16.9236	45.005	17.1148	44.8673	0.234129	17.343	0.56777
				RT	12	54.237	0.26113	54.167	0	54.298	0	54.234	0.0655515	0.0872	0.150764
				200	13	44.915	17.4038	45	16.9236	45.109	16.9233	45.008	0.0972471	17.0838	0.277328
				RT	14	54.237	0.26113	54.167	0	54.298	0	54.234	0.0655515	0.0872	0.150764
				200	15	44.809	17.5987	44.479	17.8854	45.109	16.9233	44.799	0.315119	17.4689	0.49399
				RT	16	54.237	0.26113	54.167	0	54.298	0	54.234	0.0655515	0.0872	0.150764
				200	17	44.915	17.4038	45	16.9236	45.109	16.9233	45.008	0.0972471	17.0838	0.277328
				RT	18	54.237	0.26113	54.062	0.193845	54.298	0	54.199	0.122503	0.151679	0.13558
				200	19	44.915	17.4038	45	16.9236	45.109	16.9233	45.008	0.0972471	17.0838	0.277328
				RT	20	54.237	0.26113	54.167	0	54.298	0	54.234	0.0655515	0.0872	0.150764
				200	21	44.809	17.5987	45	16.9236	45.109	16.9233	44.9727	0.151856	17.1489	0.389869
				RT	22	54.237	0.26113	54.167	0	54.298	0	54.234	0.0655515	0.0872	0.150764
				200	23	44.915	17.4038	45	16.9236	45.109	16.9233	45.008	0.0972471	17.0838	0.277328
				RT	24	54.131	0.456058	54.167	0	54.298	0	54.1987	0.0878882	0.152293	0.263305
			Laser writting power
			28 mW	Supplementary Fig. 7b
						Measurement of three data (mm)						Length (mm)		Shrinkage strain (%)
				Temperature	Number of laser switching events	Data Set 1	Data Set 1_Shrinkage strain (%)	Data Set 2	Data Set 2_Shrinkage strain (%)	Data Set 3	Data Set 3_Shrinkage strain (%)	Average	Standard Deviation	Average	Standard Deviation
				RT	0	55.085	0	55	0	55.134	0	55.073	0.0678012	0	0
				200	1	45.657	17.1154	45.833	16.6673	45.945	16.6667	45.8117	0.14518	16.8165	0.258883
				RT	2	55.085	0	55	0	55.134	0	55.073	0.0678012	0	0
				200	3	45.445	17.5002	45.694	16.92	45.631	17.2362	45.59	0.129464	17.219	0.290504
				RT	4	55.085	0	55	0	55.029	0.190445	55.038	0.0432088	0.063552	0.109954
				200	5	45.763	16.9229	45.556	17.1709	45.945	16.6667	45.7547	0.194634	16.92	0.252133
				RT	6	55.085	0	55	0	55.134	0	55.073	0.0678012	0	0
				200	7	45.339	17.6927	45.583	17.1218	45.945	16.6667	45.6223	0.304909	17.1603	0.514081
				RT	8	55.085	0	55	0	55.134	0	55.073	0.0678012	0	0
				200	9	45.763	16.9229	45.883	16.5764	45.945	16.6667	45.8637	0.0925275	16.722	0.179788
				RT	10	55.085	0	55	0	55.029	0.190445	55.038	0.0432088	0.063552	0.109954
				200	11	45.763	16.9229	45.972	16.4145	45.945	16.6667	45.8933	0.113676	16.6682	0.254199
				RT	12	54.979	0.19243	55	0	55.134	0	55.0377	0.0840853	0.0641573	0.111099
				200	13	45.763	16.9229	45.833	16.6673	45.945	16.6667	45.847	0.0918041	16.7523	0.147783
				RT	14	55.085	0	55	0	55.134	0	55.073	0.0678012	0	0
				200	15	45.763	16.9229	45.833	16.6673	45.945	16.6667	45.847	0.0918041	16.7523	0.147783
				RT	16	55.085	0	55	0	55.134	0	55.073	0.0678012	0	0
				200	17	45.763	16.9229	45.938	16.4764	45.805	16.9206	45.8353	0.0913583	16.7735	0.257155
				RT	18	55.085	0	55	0	55.029	0.190445	55.038	0.0432088	0.063552	0.109954
				200	19	45.763	16.9229	45.625	17.0455	45.945	16.6667	45.7777	0.160503	16.8782	0.19329
				RT	20	55.085	0	55	0	55.134	0	55.073	0.0678012	0	0
				200	21	45.975	16.5381	45.521	17.2345	45.84	16.8571	45.7787	0.233132	16.8764	0.348642
				RT	22	55.085	0	55	0	55.134	0	55.073	0.0678012	0	0
				200	23	45.763	16.9229	45.694	16.92	45.945	16.6667	45.8007	0.12967	16.8364	0.147117
				RT	24	55.085	0	55	0	55.134	0	55.073	0.0678012	0	0

## Sheet: Fig.7c
			Description: Shrinkage strain as a function of temperature during the heating ramp from RT to 230 °C for structures fabricated at different DLW powers, where n = 3 refers to Data Set 1–Data Set 3, representing repeated measurements of the same sample.
			Laser writting power	Supplementary Fig. 7c
			16 mW		Measurement of three data (mm)						Length (mm)		Shrinkage strain (%)
				Increase Temperature	Data Set 1	Data Set 1_Shrinkage strain (%)	Data Set 2	Data Set 2_Shrinkage strain (%)	Data Set 3	Data Set 3_Shrinkage strain (%)	Average	Standard Deviation	Average	Standard Deviation
				20	52.542	0	52.769	0	51.973	0	52.428	0.410062	0	0
				30	52.542	0	52.769	0	51.973	0	52.428	0.410062	0	0
				40	52.542	0	52.769	0	51.973	0	52.428	0.410062	0	0
				50	52.542	0	52.769	0	51.973	0	52.428	0.410062	0	0
				60	52.542	0	52.769	0	51.973	0	52.428	0.410062	0	0
				70	52.542	0	52.769	0	51.973	0	52.428	0.410062	0	0
				80	52.542	0	52.769	0	51.973	0	52.428	0.410062	0	0
				90	51.059	2.8225	51.28	2.82173	50.296	3.22668	50.8783	0.516279	2.9558	0.233572
				100	50.847	3.22599	50.996	3.35993	50.191	3.4287	50.678	0.428284	3.33791	0.103087
				110	50.424	4.03106	50.535	4.23355	50.191	3.4287	50.3833	0.175569	3.89995	0.41865
				120	50	4.83803	49.79	5.64536	49.458	4.83905	49.7493	0.273279	5.10923	0.465816
				130	49.859	5.10639	49.684	5.84624	49.454	4.84675	49.6657	0.203121	5.26881	0.518614
				140	49.718	5.37475	49.223	6.71985	48.724	6.25132	49.2217	0.497001	6.11569	0.682791
				150	47.952	8.73587	48.23	8.60164	47.362	8.87191	47.848	0.443247	8.73579	0.135138
				160	47.246	10.0796	47.237	10.4834	46.838	9.88013	47.107	0.233004	10.1492	0.307368
				170	46.292	11.8952	46.315	12.2307	45.686	12.0967	46.0977	0.356699	12.0743	0.168836
				180	44.562	15.1878	44.896	14.9197	44.952	13.5089	44.8033	0.210868	14.5431	0.901943
				190	44.21	15.8578	44.542	15.5906	44.428	14.5172	44.3933	0.168693	15.3251	0.709574
				200	43.22	17.742	43.407	17.7415	42.647	17.9439	43.0913	0.396	17.8086	0.116738
				210	43.22	17.742	43.407	17.7415	42.647	17.9439	43.0913	0.396	17.8086	0.116738
				220	43.22	17.742	43.407	17.7415	42.647	17.9439	43.0913	0.396	17.8086	0.116738
				230	43.22	17.742	43.407	17.7415	42.647	17.9439	43.0913	0.396	17.8086	0.116738
			Laser writting power	Supplementary Fig. 7c
			22 mW		Measurement of three data (mm)						Length (mm)		Shrinkage strain (%)
				Increase Temperature	Data Set 1	Data Set 1_Shrinkage strain (%)	Data Set 2	Data Set 2_Shrinkage strain (%)	Data Set 3	Data Set 3_Shrinkage strain (%)	Average	Standard Deviation	Average	Standard Deviation
				20	54.237	0	54.471	0	53.649	0	54.119	0.423514	0	0
				30	54.237	0	54.471	0	53.649	0	54.119	0.423514	0	0
				40	54.237	0	54.471	0	53.649	0	54.119	0.423514	0	0
				50	54.237	0	54.471	0	53.649	0	54.119	0.423514	0	0
				60	54.237	0	54.471	0	53.649	0	54.119	0.423514	0	0
				70	54.237	0	54.471	0	53.649	0	54.119	0.423514	0	0
				80	54.237	0	54.471	0	53.649	0	54.119	0.423514	0	0
				90	54.237	0	54.471	0	53.649	0	54.119	0.423514	0	0
				100	54.237	0	54.471	0	53.649	0	54.119	0.423514	0	0
				110	54.237	0	54.471	0	53.649	0	54.119	0.423514	0	0
				120	52.225	3.70964	52.237	4.10126	51.449	4.10073	51.9703	0.451528	3.97026	0.225947
				130	52.225	3.70964	52.237	4.10126	51.344	4.29645	51.9353	0.512145	4.03494	0.29883
				140	51.695	4.68684	51.173	6.0546	50.401	6.05417	51.0897	0.651013	5.59754	0.789552
				150	51.059	5.85947	50.641	7.03126	49.877	7.03089	50.5257	0.599381	6.63969	0.676427
				160	49.435	8.85373	49.79	8.59356	49.039	8.59289	49.4213	0.375686	8.68025	0.150404
				170	48.729	10.1554	48.797	10.4166	48.096	10.3506	48.5407	0.386591	10.3075	0.135788
				180	46.928	13.476	47.237	13.2805	46.524	13.2808	46.8963	0.357553	13.3459	0.112829
				190	45.763	15.624	45.641	16.2105	45.371	15.4299	45.5917	0.200602	15.7566	0.406371
				200	44.915	17.1875	45.18	17.0568	44.428	17.1876	44.841	0.381422	17.1437	0.0755202
				210	44.915	17.1875	45.109	17.1871	44.428	17.1876	44.8173	0.350848	17.1874	0.000271996
				220	44.915	17.1875	45.109	17.1871	44.114	17.7729	44.7127	0.527456	17.3808	0.338098
				230	44.915	17.1875	45.109	17.1871	44.114	17.7729	44.7127	0.527456	17.3808	0.338098
			Laser writting power	Supplementary Fig. 7c
			28 mW		Measurement of three data (mm)						Length (mm)		Shrinkage strain (%)
				Increase Temperature	Data Set 1	Data Set 1_Shrinkage strain (%)	Data Set 2	Data Set 2_Shrinkage strain (%)	Data Set 3	Data Set 3_Shrinkage strain (%)	Average	Standard Deviation	Average	Standard Deviation
				20	55.085	0	55.323	0	54.487	0	54.965	0.430725	0	0
				30	55.085	0	55.323	0	54.487	0	54.965	0.430725	0	0
				40	55.085	0	55.323	0	54.487	0	54.965	0.430725	0	0
				50	55.085	0	55.323	0	54.487	0	54.965	0.430725	0	0
				60	55.085	0	55.323	0	54.487	0	54.965	0.430725	0	0
				70	55.085	0	55.323	0	54.487	0	54.965	0.430725	0	0
				80	55.085	0	55.323	0	54.487	0	54.965	0.430725	0	0
				90	55.085	0	55.323	0	54.487	0	54.965	0.430725	0	0
				100	55.085	0	55.323	0	54.487	0	54.965	0.430725	0	0
				110	55.085	0	55.323	0	54.487	0	54.965	0.430725	0	0
				120	53.39	3.07706	53.62	3.07829	52.811	3.07596	53.2737	0.416858	3.07711	0.00116186
				130	52.754	4.23164	53.195	3.8465	52.601	3.46138	52.85	0.308417	3.8479	0.385133
				140	52.684	4.35872	52.769	4.61652	51.623	5.2563	52.3587	0.638522	4.74181	0.462138
				150	51.907	5.76927	52.238	5.57634	51.553	5.38477	51.8993	0.342564	5.57749	0.192248
				160	50.953	7.50113	51.563	6.79645	50.61	7.11546	51.042	0.482693	7.13727	0.352868
				170	49.364	10.3858	49.507	10.5128	49.039	9.99872	49.3033	0.239826	10.3005	0.26778
				180	48.623	11.731	48.833	11.7311	48.2	11.5385	48.552	0.322417	11.6674	0.111141
				190	47.881	13.078	48.194	12.8861	47.462	12.893	47.8457	0.367277	12.9525	0.108831
				200	45.833	16.7959	46.386	16.1542	45.581	16.3452	45.9333	0.411772	16.4317	0.329464
				210	45.783	16.8866	46.386	16.1542	45.476	16.5379	45.8817	0.462954	16.5257	0.366343
				220	45.763	16.9229	45.747	17.3093	45.406	16.6664	45.6387	0.201654	16.9678	0.323622
				230	45.445	17.5002	45.747	17.3093	45.406	16.6664	45.5327	0.18664	17.1606	0.436867

## Sheet: Fig.7d
					Description: Shrinkage strain as a function of temperature during the cooling ramp from 230 °C back to RT for structures fabricated at different DLW powers, where n = 3 refers to Data Set 1–Data Set 3, representing repeated measurements of the same sample.
					Laser writting power	Supplementary Fig. 7d
					16 mW		Measurement of three data (mm)						Length (mm)		Shrinkage strain (%)
						decrease Temperature	Data Set 1	Data Set 1_Shrinkage strain (%)	Data Set 2	Data Set 2_Shrinkage strain (%)	Data Set 3	Data Set 3_Shrinkage strain (%)	Average	Standard Deviation	Average	Standard Deviation
						230	43.22	17.742	43.407	17.7415	42.647	17.9439	43.0913	0.396	17.8091	0.116738
						220	43.22	17.742	43.407	17.7415	42.647	17.9439	43.0913	0.396	17.8091	0.116738
						210	43.22	17.742	43.407	17.7415	42.682	17.8766	43.103	0.376395	17.7867	0.0778577
						200	43.22	17.742	43.407	17.7415	42.961	17.3398	43.196	0.223967	17.6077	0.232074
						190	43.856	16.5315	44.684	15.3215	44.428	14.5172	44.3227	0.423931	15.4567	1.01398
						180	44.703	14.9195	44.79	15.1206	44.847	13.711	44.78	0.072519	14.5837	0.762465
						170	46.328	11.8267	46.279	12.2989	46.21	11.0884	46.2723	0.0592818	11.738	0.610075
						160	47.458	9.67607	47.237	10.4834	46.629	10.2823	47.108	0.429291	10.1473	0.420271
						150	48.093	8.46751	47.875	9.27438	47.781	8.06573	47.9163	0.160054	8.60254	0.615539
						140	49.153	6.45008	49.046	7.05528	48.305	7.05751	48.8347	0.461814	6.85429	0.350059
						130	49.458	5.86959	49.471	6.24988	49.143	5.44513	49.3573	0.185732	5.85487	0.402575
						120	50	4.83803	49.648	5.91446	49.178	5.37779	49.6087	0.412409	5.37676	0.538212
						110	50.424	4.03106	50.216	4.83807	50.296	3.22668	50.312	0.104919	4.03193	0.805697
						100	50.53	3.82932	50.996	3.35993	50.296	3.22668	50.6073	0.35635	3.47197	0.31656
						90	50.989	2.95573	51.28	2.82173	50.296	3.22668	50.855	0.505501	3.00138	0.206295
						80	52.542	0	52.769	0	51.973	0	52.428	0.410062	0	0
						70	52.542	0	52.769	0	51.973	0	52.428	0.410062	0	0
						60	52.542	0	52.769	0	51.973	0	52.428	0.410062	0	0
						50	52.542	0	52.769	0	51.973	0	52.428	0.410062	0	0
						40	52.542	0	52.769	0	51.973	0	52.428	0.410062	0	0
						30	52.542	0	52.769	0	51.973	0	52.428	0.410062	0	0
						20	52.542	0	52.769	0	51.973	0	52.428	0.410062	0	0
					Laser writting power	Supplementary Fig. 7d
					22 mW		Measurement of three data (mm)						Length (mm)		Shrinkage strain (%)
						decrease Temperature	Data Set 1	Data Set 1_Shrinkage strain (%)	Data Set 2	Data Set 2_Shrinkage strain (%)	Data Set 3	Data Set 3_Shrinkage strain (%)	Average	Standard Deviation	Average	Standard Deviation
						230	44.915	17.1875	45.109	17.1871	44.114	17.7729	44.7127	0.527456	17.3825	0.338098
						220	44.915	17.1875	45.109	17.1871	44.291	17.443	44.7717	0.427422	17.2726	0.147618
						210	44.915	17.1875	45.109	17.1871	44.743	16.6005	44.9223	0.18311	16.9917	0.338808
						200	44.915	17.1875	45.109	17.1871	44.743	16.6005	44.9223	0.18311	16.9917	0.338808
						190	45.763	15.624	45.96	15.6248	45.895	14.4532	45.8727	0.100381	15.234	0.676204
						180	46.61	14.0624	46.811	14.0625	46.838	12.6955	46.753	0.124575	13.6068	0.789214
						170	48.305	10.9372	48.512	10.9398	47.781	10.9378	48.1993	0.376782	10.9382	0.00135543
						160	49.153	9.37367	49.79	8.59356	49.039	8.59289	49.3273	0.404715	8.85338	0.450592
						150	50.847	6.25035	50.641	7.03126	50.401	6.05417	50.6297	0.223216	6.44526	0.516888
						140	51.695	4.68684	51.067	6.2492	50.645	5.59936	51.1357	0.528357	5.5118	0.784852
						130	52.225	3.70964	51.918	4.6869	51.239	4.49216	51.794	0.50456	4.29623	0.517249
						120	52.542	3.12517	52.769	3.1246	51.973	3.12401	52.428	0.410062	3.12459	0.000581557
						110	54.237	0	54.471	0	53.649	0	54.119	0.423514	0	0
						100	54.237	0	54.471	0	53.649	0	54.119	0.423514	0	0
						90	54.237	0	54.471	0	53.649	0	54.119	0.423514	0	0
						80	54.237	0	54.471	0	53.649	0	54.119	0.423514	0	0
						70	54.237	0	54.471	0	53.649	0	54.119	0.423514	0	0
						60	54.237	0	54.471	0	53.649	0	54.119	0.423514	0	0
						50	54.237	0	54.471	0	53.649	0	54.119	0.423514	0	0
						40	54.237	0	54.471	0	53.649	0	54.119	0.423514	0	0
						30	54.237	0	54.471	0	53.649	0	54.119	0.423514	0	0
						20	54.237	0	54.471	0	53.649	0	54.119	0.423514	0	0
					Laser writting power	Supplementary Fig. 7d
					28 mW		Measurement of three data (mm)						Length (mm)		Shrinkage strain (%)
						decrease Temperature	Data Set 1	Data Set 1_Shrinkage strain (%)	Data Set 2	Data Set 2_Shrinkage strain (%)	Data Set 3	Data Set 3_Shrinkage strain (%)	Average	Standard Deviation	Average	Standard Deviation
						230	45.445	17.5002	45.747	17.3093	45.406	16.6664	45.5327	0.18664	17.1586	0.436867
						220	45.675	17.0827	45.96	16.9242	45.476	16.5379	45.7037	0.24327	16.8483	0.280233
						210	46.045	16.411	46.528	15.8975	45.476	16.5379	46.0163	0.526586	16.2821	0.339061
						200	45.975	16.5381	46.244	16.4109	45.476	16.5379	45.8983	0.389698	16.4956	0.0733741
						190	47.775	13.2704	48.47	12.3873	47.781	12.3075	48.0087	0.399538	12.6551	0.53439
						180	48.799	11.4115	48.833	11.7311	47.991	11.9221	48.541	0.476617	11.6882	0.258014
						170	49.576	10.0009	49.79	10.0013	49.109	9.87024	49.4917	0.348245	9.95747	0.075542
						160	50.318	8.6539	51.776	6.41144	49.772	8.65344	50.622	1.03601	7.90626	1.29455
						150	51.483	6.53899	52.06	5.89809	51.134	6.15376	51.559	0.467655	6.19695	0.322623
						140	52.542	4.6165	52.556	5.00154	52.077	4.42307	52.3917	0.272599	4.68037	0.294473
						130	52.996	3.79232	53.008	4.18452	52.392	3.84495	52.7987	0.352235	3.9406	0.212873
						120	53.602	2.6922	54.33	1.79491	53.125	2.49968	53.6857	0.606841	2.32893	0.472385
						110	55.085	0	55.323	0	54.487	0	54.965	0.430725	0	0
						100	55.085	0	55.323	0	54.487	0	54.965	0.430725	0	0
						90	55.085	0	55.323	0	54.487	0	54.965	0.430725	0	0
						80	55.085	0	55.323	0	54.487	0	54.965	0.430725	0	0
						70	55.085	0	55.323	0	54.487	0	54.965	0.430725	0	0
						60	55.085	0	55.323	0	54.487	0	54.965	0.430725	0	0
						50	55.085	0	55.323	0	54.487	0	54.965	0.430725	0	0
						40	55.085	0	55.323	0	54.487	0	54.965	0.430725	0	0
						30	55.085	0	55.323	0	54.487	0	54.965	0.430725	0	0
						20	55.085	0	55.323	0	54.487	0	54.965	0.430725	0	0
